# Supplementary material for: Selective auditory attention modulates cortical responses to sound location change for speech in quiet and in babble
Source: PLoS One. 2023 Jan 13;18(1):e0268932. doi: 10.1371/journal.pone.0268932 (PMC9838839; doi:10.1371/journal.pone.0268932)
Supplement: S1 Data — (XLSX) [file pone.0268932.s001.xlsx]

## Sheet: Fig7
SubjNum	Babble_AttendLeft_-120	Babble_AttendLeft_-90	Babble_AttendLeft_-60	Babble_AttendLeft_-30	Babble_AttendLeft_0	Babble_AttendLeft_30	Babble_AttendLeft_60	Babble_AttendLeft_90	Babble_AttendLeft_120	Babble_AttendRight_-120	Babble_AttendRight_-90	Babble_AttendRight_-60	Babble_AttendRight_-30	Babble_AttendRight_0	Babble_AttendRight_30	Babble_AttendRight_60	Babble_AttendRight_90	Babble_AttendRight_120	Babble_Passive_-120	Babble_Passive_-90	Babble_Passive_-60	Babble_Passive_-30	Babble_Passive_0	Babble_Passive_30	Babble_Passive_60	Babble_Passive_90	Babble_Passive_120	Quiet_AttendLeft_-120	Quiet_AttendLeft_-90	Quiet_AttendLeft_-60	Quiet_AttendLeft_-30	Quiet_AttendLeft_0	Quiet_AttendLeft_30	Quiet_AttendLeft_60	Quiet_AttendLeft_90	Quiet_AttendLeft_120	Quiet_AttendRight_-120	Quiet_AttendRight_-90	Quiet_AttendRight_-60	Quiet_AttendRight_-30	Quiet_AttendRight_0	Quiet_AttendRight_30	Quiet_AttendRight_60	Quiet_AttendRight_90	Quiet_AttendRight_120	Quiet_Passive_-120	Quiet_Passive_-90	Quiet_Passive_-60	Quiet_Passive_-30
1	0.353354	0.579522	0.596642	0.422678	0.393488	0.443585	0.57576	0.449029	0.541887	0.321836	0.465461	0.439255	0.417615	0.433391	0.352137	0.417398	0.20023	0.360749	0.651393	0.564196	0.293807	0.392799	0.433819	0.30566	0.327997	0.563379	0.601609	0.434221	0.411367	0.547789	0.660936	0.468401	0.765768	0.420452	0.351641	1.21769	1.00988	0.616748	0.863632	0.972156	0.632534	1.07234	0.959555	1.37906	1.60472	0.358244	0.189868	0.40403	0.362913
2	0.377879	1.15611	1.14111	1.0214	0.499932	1.23907	0.570142	1.54543	2.69632	0.271267	0.895492	0.807004	1.12807	0.435128	1.27712	0.99006	1.69785	1.85586	0.0993418	0.328042	0.497422	0.665154	0.418074	0.353045	0.562522	0.525514	0.394668	1.07369	1.77038	2.10071	1.65826	1.89954	1.51844	1.64378	1.32945	2.22551	1.15389	1.154	1.0125	0.95123	1.26267	1.57835	1.80483	1.61485	1.48516	0.0868186	1.0132	0.259327	0.397338
3	1.38716	0.592179	0.769738	0.989671	0.585298	0.534874	0.57241	0.878964	0.287686	1.35465	1.02013	0.399194	0.806149	0.34794	0.615704	0.925393	0.627971	1.42531	0.559085	0.705128	0.477225	0.404292	0.568444	0.379201	0.578247	0.146604	0.785216	0.909836	1.46269	2.01216	2.18255	0.680324	1.81722	0.801303	1.01219	1.61907	0.799501	1.28137	1.24323	1.49194	0.75766	1.89148	1.98857	1.96758	2.64853	0.713297	0.687086	0.574654	0.760492
4	0.0625077	0.275051	0.0398717	0.355633	0.174185	0.342816	0.154604	-0.0182544	0.188469	0.35015	0.207558	0.170618	0.364364	0.271747	0.424885	0.757528	0.321815	0.778637	0.150322	0.342817	0.433962	0.335874	0.175354	0.263072	0.257955	0.230004	0.31629	1.07793	0.555353	0.34786	0.469161	0.526272	0.555639	0.485183	0.260624	0.276147	0.44653	0.627157	0.390482	0.393861	0.41887	0.436134	0.384455	0.67225	0.520215	0.234348	0.312218	0.284215	0.222996
5	1.08355	1.75911	1.06174	1.4339	0.552633	1.36958	0.878753	0.663856	0.679376	0.807216	1.60992	1.6744	1.08119	0.351987	1.47401	0.344607	2.88426	0.978601	0.436274	0.398866	0.61701	0.256158	0.324084	0.337824	0.322969	0.0775747	0.319305	1.60283	2.87834	1.99512	2.06952	0.77613	2.10746	1.47796	1.86621	2.23535	2.45517	2.35631	1.84863	2.61096	0.921936	3.04528	2.05966	2.77862	3.35896	0.436168	0.325888	0.451588	0.44135
6	0.483153	0.889361	0.66988	0.339775	0.507397	0.351189	0.552007	0.537935	0.510571	0.597375	1.52888	0.511566	0.62544	0.425154	0.429207	0.344675	0.877409	0.777281	1.04223	0.675737	0.580907	1.12621	0.500351	0.46091	0.723048	0.484956	0.718049	0.932627	0.981968	1.08127	0.821953	0.873392	1.11932	0.975809	0.926754	0.892525	0.956765	0.456962	1.02743	1.16914	0.727396	0.782841	0.753657	1.0096	1.51909	1.07968	0.641671	0.885387	1.14212
7	0.793682	1.17272	1.1214	1.12761	0.607316	1.02216	1.25997	0.642154	0.974772	1.03804	0.409508	0.663578	0.805135	0.789487	0.75957	1.54901	0.998474	0.475585	0.504412	0.739063	0.571346	0.512146	0.639442	0.492972	0.682012	0.189563	0.856767	0.449358	0.652684	0.601971	0.930033	0.627677	0.844466	0.704109	0.887848	0.756928	0.429769	0.428576	0.739075	0.639308	0.898365	0.986213	1.16118	0.895786	1.06329	0.626302	0.524318	0.768641	0.446387
8	0.850372	1.0325	0.933067	0.797638	0.776043	0.96206	0.697273	0.999016	0.905247	0.75769	0.4047	0.0772307	0.321713	0.535725	0.607464	0.780305	0.806823	0.158347	-0.128594	0.85484	0.311045	0.627125	0.866858	0.944525	1.0068	1.13377	1.58404	0.880616	0.923785	0.8344	0.628164	0.569203	1.10258	0.605335	0.389125	0.999862	1.30817	0.813194	1.21773	0.933351	0.898229	1.08077	0.95199	1.29282	1.03382	0.654056	0.823547	0.61842	0.75908
9	0.455581	0.573985	0.892729	0.428295	0.486956	0.634749	0.553586	0.908043	0.544268	1.03796	0.67885	0.657287	0.641144	0.344758	0.891022	0.437259	0.91085	1.30703	0.753461	0.598794	0.834465	0.725809	0.461913	0.572382	0.599204	0.942877	0.420554	0.523916	1.41559	1.23527	1.07018	1.01861	1.52381	0.435717	1.09222	1.39039	0.981795	0.59778	0.827771	0.873608	0.462251	1.10856	1.1146	1.87304	0.586853	1.15509	0.703605	0.999793	0.621858
10	0.385945	0.566227	0.470367	0.453039	0.455637	0.473289	0.592278	0.600449	1.24156	0.785237	0.594984	0.237393	0.540675	0.350198	0.431153	0.256225	0.569664	1.37809	0.0230364	0.442366	0.34321	0.593101	0.391892	0.165247	0.377015	0.815624	0.685819	0.440757	0.936206	0.725248	0.702685	0.54955	0.788013	0.414341	0.803735	0.585578	0.965551	0.664384	0.381169	0.81966	0.46306	0.59973	0.528173	1.20244	0.952043	-0.0849466	0.490461	0.297918	0.684043
11	0.503694	0.805321	0.46736	0.847588	0.755102	1.14746	0.561614	0.742822	1.00616	0.979377	0.478886	0.785583	0.86523	0.665931	0.726342	0.838858	0.803393	0.669161	0.432047	0.543909	0.551459	0.664849	0.543744	0.560763	0.46905	0.219194	0.492248	1.84106	1.25327	1.66661	1.42892	1.02752	1.27477	1.20607	1.7632	1.69587	1.38187	0.86002	1.47373	1.0716	0.364878	1.05107	0.813264	2.19433	0.863781	1.14647	1.10663	0.879246	0.734107
12	1.22955	1.36321	0.795901	0.499869	0.527187	0.624649	0.818789	1.61635	0.571952	0.595518	0.792	1.45402	0.808261	0.504122	0.70374	0.342412	0.87182	0.39254	0.436456	0.59392	0.686236	0.446911	0.406354	0.36558	0.335404	0.891997	0.707485	1.90968	2.14895	1.8479	1.78915	0.95679	2.09375	1.67649	2.05939	2.21986	2.35537	1.77976	1.76296	2.41798	1.35381	2.31851	2.22597	2.68327	2.60296	1.91085	1.38222	1.17173	0.464641
13	1.18137	1.8339	1.78865	2.06606	0.665739	2.0123	0.923108	1.55865	1.52519	1.43717	1.42273	1.09087	1.37298	0.764103	1.27141	1.09195	0.387847	1.88191	0.660251	0.772338	0.885442	0.875976	0.777575	1.16803	1.08872	1.5055	0.421243	2.57473	1.55139	1.97811	2.36862	1.23064	2.57387	1.47032	2.24368	1.72449	2.27287	2.0609	2.73516	2.72072	1.17952	2.4814	1.54784	2.16989	2.34475	0.837415	0.986708	0.949887	1.02273
14	0.678872	0.709428	0.375695	0.682549	0.632908	0.804539	0.783841	0.550336	0.8851	0.218957	0.85021	0.820036	0.899769	0.652043	0.89618	0.722526	0.959145	0.384584	0.380424	0.475622	0.49067	0.336493	0.444349	0.483698	0.407107	0.631808	0.59734	0.579934	1.07544	0.876055	0.996182	0.552636	0.629988	0.443296	1.04411	0.265893	0.967766	0.843149	0.83517	0.967382	0.640119	0.673121	0.982689	1.63574	1.1111	0.666628	0.499421	0.940604	0.586471
15	0.413227	1.21995	0.6009	0.695464	0.535649	0.544226	0.416683	0.666974	0.643741	0.390852	0.896279	0.641869	0.556613	0.525848	0.622882	0.489245	1.07201	0.814083	0.210176	0.476548	0.653164	0.386299	0.406964	0.570701	0.543162	0.389057	0.461493	1.27956	1.20132	1.24005	1.2142	0.98974	1.46572	0.869023	1.59396	1.37312	1.27424	1.19867	1.00531	0.893797	0.725043	0.934911	1.00502	1.35398	1.56466	0.411142	0.458656	0.564492	0.563155
16	0.659961	-0.0154492	0.324297	0.57286	0.525631	0.447189	0.981074	0.132196	0.46606	1.88024	1.1999	1.88967	1.30163	0.568881	0.972318	1.07605	1.53429	0.0810857	0.208242	0.184837	0.763391	0.337584	0.343558	0.245204	0.215726	0.316416	0.197375	0.582706	0.492032	0.40298	0.805973	0.501559	0.958083	0.672654	1.1565	0.803962	0.17454	1.61439	0.775584	1.07467	0.536974	0.663991	0.753156	1.05696	0.730158	0.253575	0.663855	0.308069	0.479387
17	0.282755	0.52863	0.391097	0.570783	0.582311	0.6883	0.878931	0.44965	1.02129	0.743944	0.448621	0.408336	0.174607	0.334002	0.506991	0.473531	0.715001	0.59536	0.265002	0.342222	0.452662	0.44517	0.429868	0.304144	0.600032	0.702222	-0.00677554	0.691476	0.600991	0.7301	0.747569	0.585013	0.420118	0.79699	0.458613	1.20916	0.515124	0.856649	0.614016	0.824773	0.633007	0.964195	0.511362	1.26073	0.862401	0.0867877	0.427883	0.524888	0.575202
18	1.4861	0.383602	0.404298	0.457672	0.20266	0.440465	0.38266	0.381229	0.111228	0.549923	0.678463	0.52688	0.251704	0.25642	0.442988	0.386124	0.411322	0.535292	0.202711	0.602154	0.325603	0.549753	0.30832	0.1735	0.46406	0.229385	0.454317	0.582213	0.679574	1.16808	1.051	0.495814	0.579169	0.851394	0.901425	1.021	1.29796	1.09523	1.1423	0.58308	0.649254	1.03706	1.12498	1.37412	0.861438	0.906402	0.764543	0.459915	0.491121
[truncated: 5 more columns]
